# Supplementary material for: Predictive Model for National Minimal CFR during Spontaneous Initial Outbreak of Emerging Infectious Disease: Lessons from COVID-19 Pandemic in 214 Nations and Regions
Source: Int J Environ Res Public Health. 2022 Dec 29;20(1):594. doi: 10.3390/ijerph20010594 (PMC9819427; doi:10.3390/ijerph20010594)
Supplement: Supplementary file 1 [file ijerph-20-00594-s001.zip]

Archive with 4 entries (4 files):
- Figure S1 Curve lines of daily case fatality rates for COVID-19 in 40 nations.pdf
- Figure S2 3DMA CHRs  in 92nations.pdf
- Figure S3 3DMA CHRs in 17 nations.pdf
- Table S1 Daily confirmed cases in 214 nations.pdf
